# Supplementary material for: Associations of Dietary Macroelements with Knee Joint Structures, Symptoms, Quality of Life, and Comorbid Conditions in People with Symptomatic Knee Osteoarthritis
Source: Nutrients. 2022 Aug 30;14(17):3576. doi: 10.3390/nu14173576 (PMC9460692; doi:10.3390/nu14173576)
Supplement: Supplementary file 1 [file nutrients-14-03576-s001.zip]

Archive with 1 entries (1 files):
- nutrients-1814635-supplementary.pdf
